# Supplementary material for: The effect of camel milk curd masses on rats blood serum biochemical parameters: Preliminary study
Source: PLoS One. 2021 Sep 29;16(9):e0256661. doi: 10.1371/journal.pone.0256661 (PMC8510453; doi:10.1371/journal.pone.0256661)
Supplement: S1 File — (XLSX) [file pone.0256661.s001.xlsx]

## Sheet: Changes in BMI before and after
	Effect of the products on changes in mean body weight of rat groups before and after feeding, g
	BMI	Groups
		I	II	III	IV	V
	Before experiment, g	301	306.5	303.6	302.2	301.6		ANOVA one-way
	After experiment, g	298	303.8	293.3	297	299.3		Source of variation	SS	df	MS	F	P-value	F crit
	Sum	599	610.3	596.9	599.2	600.9		Between Groups	55.106	4	13.7765	0.890472	0.531667	5.19217
	mean	299.5	305.15	298.45	299.6	300.45		Within Groups	77.355	5	15.471
	variance	4	3.645	53.045	13.52	2.645		Total	132.461	9
	Factor levels	5
	n	10						Tukey-Kramer Procedure		Num df	5	Den df	5
								Comparison	Absolute difference	Critical Range	SE	Qs	Significance	Qα
	s˄2_pooled	15.471					1	1 to 2	5.65	43.8835	2.78128	2.03144	<	5.673
	n.	2					2	1 to 3	1.05	43.8835	2.78128	0.377524	<	5.673
							3	1 to 4	0.1	43.8835	2.78128	0.0359547	<	5.673
Однофакторный дисперсионный анализ							4	1 to 5	0.95	43.8835	2.78128	0.34157	<	5.673
							5	2 to 3	6.7	43.8835	2.78128	2.40897	<	5.673
							6	2 to 4	5.55	43.8835	2.78128	1.99549	<	5.673
Группы	Счет	Сумма	Среднее	Дисперсия			7	2 to 5	4.7	43.8835	2.78128	1.68987	<	5.673
I	2	599	299.5	4.5			8	3 to 4	1.15	43.8835	2.78128	0.413479	<	5.673
II	2	610.3	305.15	3.645			9	3 to 5	2	43.8835	2.78128	0.719094	<	5.673
III	2	596.9	298.45	53.045			10	4 to 5	0.85	43.8835	2.78128	0.305615	<	5.673
IV	2	599.2	299.6	13.52
V	2	600.9	300.45	2.645
Дисперсионный анализ
Источник вариации	SS	df	MS	F	P-Значение	F критическое
Между группами	55.106	4	13.7765	0.890472	0.531667	5.19217
Внутри групп	77.355	5	15.471
Итого	132.461	9

## Sheet: 2A- TP
	Total protein (TP) concentration significance by Dunnetеs test
	Control group (I) VS group II, III, IV, V respectively
	TP, mg/dl	Groups and samples							SS total = ( X-Ẋ)²+…
		I	II	III	IV	V			I	II	III	IV	V
	1	66.89	69.12	55.24	60.5	58.43			25.1603	52.5045	44.01	1.88788	11.8611
	2	65.4	69.19	55.36	60.24	58.56			12.4327	53.5239	42.4322	2.66996	10.9826
	3	65.34	69.58	56.23	60.63	58.39			12.0132	59.3824	31.8547	1.54754	12.1383
	4	65.87	69.47	56.46	60.69	58.16			15.968	57.6992	29.3114	1.40186	13.7938
	5	64.41	69.3	55.7	59.72	58.35			6.4313	55.1455	38.1183	4.63972	12.4186
	6	65.36	69.42	55.95	60.42	58.29			12.1522	56.9421	35.0938	2.11412	12.8451
	7	65.51	69.35	55.78	60.33	58.37			13.2205	55.8906	37.1368	2.38394	12.278
	8	65.14	69.39	55.87	60.28	58.33			10.6668	56.4903	36.048	2.54084	12.5599
	9	65.1	69.38	55.49	60.08	58.39			10.4071	56.34	40.7555	3.21844	12.1383
	10	65.98	69.2	56.32	60.31	58.43			16.8592	53.6703	30.8469	2.4461	11.8611
	Sum	655	693.4	558.4	603.2	583.7	Ẋ	SS total	1206.23
	Average	65.5	69.34	55.84	60.32	58.37	61.874
	Variance
	Factor levels	5							SS within = (X1-Ẋ1)² + (X2-Ẋ2)²…
	n	50							I	II	III	IV	V
									1.9321	0.36	0.36	0.0324	0.0036
	Source of variations	Degree of freedom (df)	Sum of Squares (SS)	Mean Squares (MS)	F-stat	F-Crit			0.01	0.2304	0.2304	0.0064	0.0361
	Between groups	4	1198.57	299.643	1798.91	2.526			0.0256	0.1521	0.1521	0.0961	0.0004
	Within groups (Error)	46	7.6622	0.16657					0.1369	0.3844	0.3844	0.1369	0.0441
									1.1881	0.0196	0.0196	0.36	0.0004
	Total	50	1206.23						0.0196	0.0121	0.0121	0.01	0.0064
									0.0001	0.0036	0.0036	0.0001	5.04871e-29
	Hypotesis								0.1296	0.0009	0.0009	0.0016	0.0016
	Control group (I) VS group II			Control group (I) VS group IV					0.16	0.1225	0.1225	0.0576	0.0004
	H˳: group I = group II			H˳: group I = group IV					0.2304	0.2304	0.2304	0.0001	0.0036
	Hα: group I ≠ group II			Hα: group I ≠ group IV				SS within	7.6622
	Control group (I) VS group III			Control group (I) VS group V
	H˳: group I = group III			H˳: group I = group V
	Hα: group I ≠ group III			Hα: group I ≠ group V
	Absloute Mean Difference
	Control group (I) VS group II				Formula for Dunnets equal value
	Absloute Mean Difference = |Ẋc-Ẋ2| = |65,5-69,34|= |-3,84|=3,84
	Control group (I) VS group III
	Absloute Mean Difference = |Ẋc-Ẋ3| = |65,5-55,84|= 9,66			t dunnet = t (a, k-1, N-k)		a = 0.05 significance level
						k = 5, number of groups
	Control group (I) VS group IV			1. Dunnet's t at 5% level for two-tail comparisons between several treatments and α control		N = 50, total observations
	Absloute Mean Difference = |Ẋc-Ẋ4| = |65,5-60,32|= 5,18					N-K = 50-4= 46, degree of freedom for Error (df)
				By table degrees of freedom excluding control group is - 2,426		MSw= Mean Square Within (MSerror) =			0.16657
	Control group (I) VS group IV					n= 10, observation number for 1 group
	Absloute Mean Difference = |Ẋc-Ẋ5| = |65,5-58,37|= 7,13			2. tDunnet = t (α,k-1,N-k) = t (0.05, 4, 46) = 2,426
				Dunnets Critical Value is = 0,44
	Comparison pair	Absolute difference (AD)	Dunnett Critical Value	Conclusion
	I VS II	3.84	0.44	significant
	I VS III	9.66	0.44	significant
	I VS IV	5.18	0.44	significant
	I VS V	7.13	0.44	significant
	Hypotesis
	H˳		Hα
	accepted	rejected	accepted	rejected
		group I = group II	group I ≠ group II
		group I = group III	group I ≠ group III
		group I = group IV	group I ≠ group IV
		group I = group V	group I ≠ group V

## Sheet: 2B - CHOL
	Cholesterol (Chol) concentration significance by Dunnetts test
	Control group (I) VS group II, III, IV, V respectively
	Chol, mmol/L	Groups and samples							SS total = ( X-Ẋ)²+…
		I	II	III	IV	V			I	II	III	IV	V
	1	3.1	4.05	2.42	2.91	3.09			0.009216	0.729316	0.602176	0.081796	0.011236
	2	3	4.8	2.03	2.87	3.13			0.038416	2.57282	1.35956	0.106276	0.004356
	3	3.1	4.6	2.45	2.96	3.14			0.009216	1.97122	0.556516	0.055696	0.003136
	4	2.6	4.5	2.69	2.89	3.1			0.355216	1.70042	0.256036	0.093636	0.009216
	5	3.1	4.2	2.4	2.91	3.07			0.009216	1.00802	0.633616	0.081796	0.015876
	6	3.3	4.5	2.6	2.97	3.08			0.010816	1.70042	0.355216	0.051076	0.013456
	7	2.87	4.11	2.7	2.88	3.05			0.106276	0.835396	0.246016	0.099856	0.021316
	8	3.6	4.2	2.4	2.89	3.6			0.163216	1.00802	0.633616	0.093636	0.163216
	9	3	4.2	2.51	2.92	3.25			0.038416	1.00802	0.470596	0.076176	0.002916
	10	3.03	4.24	2.6	2.9	3.29			0.027556	1.08994	0.355216	0.087616	0.008836
	Sum	30.7	43.4	24.8	29.1	31.8	Ẋ	SS total	20.9408
	Average	3.07	4.34	2.48	2.91	3.18	3.196
	Variance
	Factor levels	5							SS within = (X1-Ẋ1)² + (X2-Ẋ2)²…
	n	50							I	II	III	IV	V
									0.0009	0.0036	0.0036	0	0.0081
	Source of variations	Degree of freedom (df)	Sum of Squares (SS)	Mean Squares (MS)	F-stat	F-Crit			0.0049	0.2025	0.2025	0.0016	0.0025
	Between groups	4	19.3874	4.84685	143.527	2.526			0.0009	0.0009	0.0009	0.0025	0.0016
	Within groups (Error)	46	1.5534	0.0337696					0.2209	0.0441	0.0441	0.0004	0.0064
									0.0009	0.0064	0.0064	0	0.0121
	Total	50	20.9408						0.0529	0.0144	0.0144	0.0036	0.01
									0.04	0.0484	0.0484	0.0009	0.0169
	Hypotesis								0.2809	0.0064	0.0064	0.0004	0.1764
	Control group (I) VS group II			Control group (I) VS group IV					0.0049	0.0009	0.0009	0.0001	0.0049
	H˳: group I = group II			H˳: group I = group IV					0.0016	0.0144	0.0144	0.0001	0.0121
	Hα: group I ≠ group II			Hα: group I ≠ group IV				SS within	1.5534
	Control group (I) VS group III			Control group (I) VS group V
	H˳: group I = group III			H˳: group I = group V
	Hα: group I ≠ group III			Hα: group I ≠ group V
	Absloute Mean Difference
	Control group (I) VS group II				Formula for Dunnets equal value
	Absloute Mean Difference = |Ẋc-Ẋ2| = |3,07-4,34|= |-1,27|=1,27
	Control group (I) VS group III
	Absloute Mean Difference = |Ẋc-Ẋ3| = |3,07-2,48|= 0,59			t dunnet = t (a, k-1, N-k)		a = 0.05 significance level
						k = 5, number of groups
	Control group (I) VS group IV			1. Dunnet's t at 5% level for two-tail comparisons between several treatments and α control		N = 50, total observations
	Absloute Mean Difference = |Ẋc-Ẋ4| = |3,07-2,91|= 0,16					N-K = 50-4= 46, degree of freedom for Error (df)
				By table degrees of freedom excluding control group is - 2,426		MSw= Mean Square Within (MSerror) =			0.0337696
	Control group (I) VS group IV					n= 10, observation number for 1 group
	Absloute Mean Difference = |Ẋc-Ẋ5| = |3,07-3,18|= |-0,11|=0,11			2. tDunnet = t (α,k-1,N-k) = t (0.05, 4, 46) = 2,426
				Dunnets Critical Value is = 0,20
	Comparison pair	Absolute difference (AD)	Dunnett Critical Value	Conclusion
	I VS II	1.27	0.2	significant
	I VS III	0.59	0.2	significant
	I VS IV	0.16	0.2	not significant
	I VS V	0.11	0.2	not significant
	Hypotesis
	H˳		Hα
	accepted	rejected	accepted	rejected
		group I = group II	group I ≠ group II
		group I = group III	group I ≠ group III
	group I = group IV			group I ≠ group IV
	group I = group V			group I ≠ group V

## Sheet: 2C - GLU
	Glucose (Glu) concentration significance by Dunnetts test
	Control group (I) VS group II, III, IV, V respectively
	Glu, mg/dl	Groups and samples							SS total = ( X-Ẋ)²+…
		I	II	III	IV	V			I	II	III	IV	V
	1	6.08	8.1	7.92	6.08	5.83			0.553536	1.62818	1.20122	0.553536	0.988036
	2	6.07	8.06	8.14	6.1	5.81			0.568516	1.5277	1.73186	0.524176	1.0282
	3	6.08	8.04	7.98	6.14	5.81			0.553536	1.47866	1.33634	0.467856	1.0282
	4	6.07	8.08	8.07	6.12	5.87			0.568516	1.57754	1.55252	0.495616	0.910116
	5	6.07	8.07	8.13	6.12	5.67			0.568516	1.55252	1.70564	0.495616	1.33172
	6	6.08	8.08	8.06	6.08	5.98			0.553536	1.57754	1.5277	0.553536	0.712336
	7	6.07	8.26	8.02	6.12	5.77			0.568516	2.0621	1.43042	0.495616	1.11092
	8	6.08	8.03	7.92	6.17	5.85			0.553536	1.45444	1.20122	0.427716	0.948676
	9	6.06	8.09	8.06	6.13	5.72			0.583696	1.60276	1.5277	0.481636	1.21882
	10	6.04	8.09	7.9	6.14	5.89			0.614656	1.60276	1.15778	0.467856	0.872356
	Sum	60.7	80.9	80.2	61.2	58.2	Ẋ	SS total	51.2356
	Average	6.07	8.09	8.02	6.12	5.82	6.824
	Variance
	Factor levels	5							SS within = (X1-Ẋ1)² + (X2-Ẋ2)²…
	n	50							I	II	III	IV	V
									0.0001	0.01	0.01	0.0016	0.0001
	Source of variations	Degree of freedom (df)	Sum of Squares (SS)	Mean Squares (MS)	F-stat	F-Crit			0	0.0144	0.0144	0.0004	0.0001
	Between groups	4	51.0216	12.7554	2741.81	2.526			0.0001	0.0016	0.0016	0.0004	0.0001
	Within groups (Error)	46	0.214	0.00465217					0	0.0025	0.0025	0	0.0025
									0	0.0121	0.0121	0	0.0225
	Total	50	51.2356						0.0001	0.0016	0.0016	0.0016	0.0256
									0	3.15544e-30	3.15544e-30	0	0.0025
	Hypotesis								0.0001	0.01	0.01	0.0025	0.0009
	Control group (I) VS group II			Control group (I) VS group IV					0.0001	0.0016	0.0016	0.0001	0.01
	H˳: group I = group II			H˳: group I = group IV					0.0009	0.0144	0.0144	0.0004	0.0049
	Hα: group I ≠ group II			Hα: group I ≠ group IV				SS within	0.214
	Control group (I) VS group III			Control group (I) VS group V
	H˳: group I = group III			H˳: group I = group V
	Hα: group I ≠ group III			Hα: group I ≠ group V
	Absloute Mean Difference
	Control group (I) VS group II				Formula for Dunnets equal value
	Absloute Mean Difference = |Ẋc-Ẋ2| = |6,07-8,09|= |-2,02|=2,02
	Control group (I) VS group III
	Absloute Mean Difference = |Ẋc-Ẋ3| = |6,07-8,02|= |-1,95|=1,95			t dunnet = t (a, k-1, N-k)		a = 0.05 significance level
						k = 5, number of groups
	Control group (I) VS group IV			1. Dunnet's t at 5% level for two-tail comparisons between several treatments and α control		N = 50, total observations
	Absloute Mean Difference = |Ẋc-Ẋ4| = |6,07-6,12|= |-0,05|=0,05					N-K = 50-4= 46, degree of freedom for Error (df)
				By table degrees of freedom excluding control group is - 2,426		MSw= Mean Square Within (MSerror) =			0.00465217
	Control group (I) VS group IV					n= 10, observation number for 1 group
	Absloute Mean Difference = |Ẋc-Ẋ5| = |6,07-5,82|= 0,25			2. tDunnet = t (α,k-1,N-k) = t (0.05, 4, 46) = 2,426
				Dunnets Critical Value is = 0,07
	Comparison pair	Absolute difference (AD)	Dunnett Critical Value	Conclusion
	I VS II	2.02	0.07	significant
	I VS III	1.95	0.07	significant
	I VS IV	0.05	0.07	not significant
	I VS V	0.25	0.07	significant
	Hypotesis
	H˳		Hα
	accepted	rejected	accepted	rejected
		group I = group II	group I ≠ group II
		group I = group III	group I ≠ group III
	group I = group IV			group I ≠ group IV
		group I = group V	group I ≠ group V

## Sheet: 2D - ALB
	Albumin concentration significance by Dunnetts test
	Control group (I) VS group II, III, IV, V respectively
	Alb, g/dl	Groups and samples
		I	II	III	IV	V
	1	28.55	26.37	27	22.92	30.2
	2	28.84	26.23	27.33	23.96	30.7
	3	28.61	26.49	27.31	23.54	28.56
	4	28.28	26.63	27.38	23.58	27.94
	5	28.97	26.59	27.16	23.21	29.48
	6	27.37	26.32	27.43	23.78	29.34
	7	28.66	26.41	27.57	23.55	29.79
	8	28.52	26.48	27.44	23.82	29.93
	9	27.9	26.46	27.81	23.64	29.83
	10	28.8	26.32	27.37	23.5	29.23
	Sum	284.5	264.3	273.8	235.5	295	270.62
	Average	28.45	26.43	27.38	23.55	29.5	27.062
	Variance
	Factor levels	5
	n	50
	Source of variations	Degree of freedom (df)	Sum of Squares (SS)	Mean Squares (MS)	F-stat	F-Crit
	Between groups	4	207.045	51.7612	257.579	2.526
	Within groups (Error)	46	9.2438	0.200952
	Total	50	216.288
	Hypotesis
	Control group (I) VS group II			Control group (I) VS group IV
	H˳: group I = group II			H˳: group I = group IV
	Hα: group I ≠ group II			Hα: group I ≠ group IV
	Control group (I) VS group III			Control group (I) VS group V
	H˳: group I = group III			H˳: group I = group V
	Hα: group I ≠ group III			Hα: group I ≠ group V
	Absloute Mean Difference
	Control group (I) VS group II				Formula for Dunnets equal value
	Absloute Mean Difference = |Ẋc-Ẋ2| = |28,45-26,43|= 2,02
	Control group (I) VS group III
	Absloute Mean Difference = |Ẋc-Ẋ3| = |28,45-27,38|= 1,07			t dunnet = t (a, k-1, N-k)		a = 0.05 significance level
						k = 5, number of groups
	Control group (I) VS group IV			1. Dunnet's t at 5% level for two-tail comparisons between several treatments and α control		N = 50, total observations
	Absloute Mean Difference = |Ẋc-Ẋ4| = |28,45-23,55|= 4,09					N-K = 50-4= 46, degree of freedom for Error (df)
				By table degrees of freedom excluding control group is - 2,426		MSw= Mean Square Within (MSerror) =		0.200952
	Control group (I) VS group IV					n= 10, observation number for 1 group
	Absloute Mean Difference = |Ẋc-Ẋ5| = |28,45-29,5|= |-1,09| = 1,09			2. tDunnet = t (α,k-1,N-k) = t (0.05, 4, 46) = 2,426
				Dunnets Critical Value is = 0,49
	Comparison pair	Absolute difference (AD)	Dunnett Critical Value	Conclusion
	I VS II	2.02	0.49	significant
	I VS III	1.07	0.49	significant
	I VS IV	4.09	0.49	significant
	I VS V	1.09	0.49	significant
	H˳: group I = group II, III, IV, V accepted
	Hypotesis
	H˳		Hα
	accepted	rejected	accepted	rejected
		group I = group II	group I ≠ group II
		group I = group III	group I ≠ group III
		group I = group IV	group I ≠ group IV
		group I = group V	group I ≠ group IV

## Sheet: 2E - TG
	Triglycerides (TG) concentration significance by Dunnetts test
	Control group (I) VS group II, III, IV, V respectively
	TG, mg/dl	Groups and samples							SS total = ( X-Ẋ)²+…
		I	II	III	IV	V			I	II	III	IV	V
	1	127	165.87	106.52	116.24	134			10.4071	1270.49	561.974	195.608	14.2431
	2	126.52	166.14	107.31	116.32	133.97			13.7344	1289.82	525.143	193.377	14.0175
	3	127.32	165.76	108	117.21	134.56			8.44484	1262.67	493.995	169.416	18.7836
	4	126.97	166.32	107.64	116.38	134.19			10.6015	1302.78	510.127	191.712	15.7133
	5	126.36	166.12	108	115.52	133.89			14.946	1288.38	493.995	216.266	13.4249
	6	126.78	166.86	108.55	116.24	134.35			11.8749	1342.05	469.849	195.608	17.0074
	7	125.89	167.22	107.38	116.32	133.25			18.8009	1368.56	521.94	193.377	9.14458
	8	126.95	166.25	107.79	116.42	133.82			10.7322	1297.73	503.374	190.606	12.9168
	9	126.98	166.14	107.98	116.78	134.21			10.5365	1289.82	494.885	180.795	15.8723
	10	125.93	167.12	107.73	116.27	133.96			18.4556	1361.17	506.07	194.77	13.9428
	Sum	1266.7	1663.8	1076.9	1163.7	1340.2	Ẋ	SS total	20349.9
	Average	126.67	166.38	107.69	116.37	134.02	130.226
	Variance
	Factor levels	5							SS within = (X1-Ẋ1)² + (X2-Ẋ2)²…
	n	50							I	II	III	IV	V
									0.1089	1.3689	1.3689	0.0169	0.0004
	Source of variations	Degree of freedom (df)	Sum of Squares (SS)	Mean Squares (MS)	F-stat	F-Crit			0.0225	0.1444	0.1444	0.0025	0.0025
	Between groups	4	20339.8	5084.95	23088.8	2.526			0.4225	0.0961	0.0961	0.7056	0.2916
	Within groups (Error)	46	10.1308	0.220235					0.09	0.0025	0.0025	0.0001	0.0289
									0.0961	0.0961	0.0961	0.7225	0.0169
	Total	50	20349.9						0.0121	0.7396	0.7396	0.0169	0.1089
									0.6084	0.0961	0.0961	0.0025	0.5929
	Hypotesis								0.0784	0.01	0.01	0.0025	0.04
	Control group (I) VS group II			Control group (I) VS group IV					0.0961	0.0841	0.0841	0.1681	0.0361
	H˳: group I = group II			H˳: group I = group IV					0.5476	0.0016	0.0016	0.01	0.0036
	Hα: group I ≠ group II			Hα: group I ≠ group IV				SS within	10.1308
	Control group (I) VS group III			Control group (I) VS group V
	H˳: group I = group III			H˳: group I = group V
	Hα: group I ≠ group III			Hα: group I ≠ group V
	Absloute Mean Difference
	Control group (I) VS group II				Formula for Dunnets equal value
	Absloute Mean Difference = |Ẋc-Ẋ2| = |126,67-166,38|= |-39,71|=39,71
	Control group (I) VS group III
	Absloute Mean Difference = |Ẋc-Ẋ3| = |126,67-107,69|= 18,98			t dunnet = t (a, k-1, N-k)		a = 0.05 significance level
						k = 5, number of groups
	Control group (I) VS group IV			1. Dunnet's t at 5% level for two-tail comparisons between several treatments and α control		N = 50, total observations
	Absloute Mean Difference = |Ẋc-Ẋ4| = |126,67-116,37|= 10,3					N-K = 50-4= 46, degree of freedom for Error (df)
				By table degrees of freedom excluding control group is - 2,426		MSw= Mean Square Within (MSerror) =			0.222023
	Control group (I) VS group IV					n= 10, observation number for 1 group
	Absloute Mean Difference = |Ẋc-Ẋ5| = |126,67-134,02|= |-7,35|=7,35			2. tDunnet = t (α,k-1,N-k) = t (0.05, 4, 46) = 2,426
				Dunnets Critical Value is = 0,52
	Comparison pair	Absolute difference (AD)	Dunnett Critical Value	Conclusion
	I VS II	39.71	0.52	significant
	I VS III	18.98	0.52	significant
	I VS IV	10.3	0.52	significant
	I VS V	7.35	0.52	significant
	Hypotesis
	H˳		Hα
	accepted	rejected	accepted	rejected
		group I = group II	group I ≠ group II
		group I = group III	group I ≠ group III
		group I = group IV	group I ≠ group IV
		group I = group V	group I ≠ group V

## Sheet: 3 - AST
	Aspartate aminotransferase (AST) concentration significance by Dunnetts test
	Control group (I) VS group II, III, IV, V respectively
	AST, IU/L	Groups and samples							SS total = ( X-Ẋ)²+…
		I	II	III	IV	V			I	II	III	IV	V
	1	246.05	105.22	171.47	155.57	174.23			5722.92	4248.43	1.1449	219.929	14.6689
	2	245.98	105.23	170	154.67	174.46			5712.34	4247.13	0.16	247.433	16.4836
	3	246.01	105.23	170.23	154.12	173.56			5716.87	4247.13	0.0289	265.038	9.9856
	4	246.06	105.22	170.86	156	174.64			5724.44	4248.43	0.2116	207.36	17.9776
	5	246.1	105.16	171.72	155.11	174.36			5730.49	4256.26	1.7424	233.784	15.6816
	6	245.84	105.24	170.87	155.16	174.21			5691.19	4245.83	0.2209	232.258	14.5161
	7	246.02	105.17	172.2	156	175.12			5718.38	4254.95	3.24	207.36	22.2784
	8	246.1	105.19	172	155.15	174.54			5730.49	4252.34	2.56	232.562	17.1396
	9	246.06	105.21	171.63	155.24	174.33			5724.44	4249.74	1.5129	229.826	15.4449
	10	245.98	105.23	171.92	154.78	173.55			5712.34	4247.13	2.3104	243.984	9.9225
	Sum	2460.2	1052.1	1712.9	1551.8	1743	Ẋ	SS total	102168
	Average	246.02	105.21	171.29	155.18	174.3	170.4
	Variance
	Factor levels	5							SS within = (X1-Ẋ1)² + (X2-Ẋ2)²…
	n	50							I	II	III	IV	V
									0.0009	0.0324	0.0324	0.1521	0.0049
	Source of variations	Degree of freedom (df)	Sum of Squares (SS)	Mean Squares (MS)	F-stat	F-Crit			0.0016	1.6641	1.6641	0.2601	0.0256
	Between groups	4	102153	25538.1	75674.4	2.526			0.0001	1.1236	1.1236	1.1236	0.5476
	Within groups (Error)	46	15.5238	0.337474					0.0016	0.1849	0.1849	0.6724	0.1156
									0.0064	0.1849	0.1849	0.0049	0.0036
	Total	50	102168						0.0324	0.1764	0.1764	0.0004	0.0081
									8.07794e-28	0.8281	0.8281	0.6724	0.6724
	Hypotesis								0.0064	0.5041	0.5041	0.0009	0.0576
	Control group (I) VS group II			Control group (I) VS group IV					0.0016	0.1156	0.1156	0.0036	0.0009
	H˳: group I = group II			H˳: group I = group IV					0.0016	0.3969	0.3969	0.16	0.5625
	Hα: group I ≠ group II			Hα: group I ≠ group IV				SS within	15.5238
	Control group (I) VS group III			Control group (I) VS group V
	H˳: group I = group III			H˳: group I = group V
	Hα: group I ≠ group III			Hα: group I ≠ group V
	Absloute Mean Difference
	Control group (I) VS group II				Formula for Dunnets equal value
	Absloute Mean Difference = |Ẋc-Ẋ2| = |246,02-105,21|= 140,81
	Control group (I) VS group III
	Absloute Mean Difference = |Ẋc-Ẋ3| = |246,02-171,29|= 74,73			t dunnet = t (a, k-1, N-k)		a = 0.05 significance level
						k = 5, number of groups
	Control group (I) VS group IV			1. Dunnet's t at 5% level for two-tail comparisons between several treatments and α control		N = 50, total observations
	Absloute Mean Difference = |Ẋc-Ẋ4| = |246,02-155,18|= 90,84					N-K = 50-4= 46, degree of freedom for Error (df)
				By table degrees of freedom excluding control group is - 2,426		MSw= Mean Square Within (MSerror) =			0.337474
	Control group (I) VS group IV					n= 10, observation number for 1 group
	Absloute Mean Difference = |Ẋc-Ẋ5| = |246,02-174,3|= 71,72			2. tDunnet = t (α,k-1,N-k) = t (0.05, 4, 46) = 2,426
											0.630269
				Dunnets Critical Value is = 0,63
	Comparison pair	Absolute difference (AD)	Dunnett Critical Value	Conclusion
	I VS II	2.02	0.63	significant
	I VS III	1.95	0.63	significant
	I VS IV	0.05	0.63	not significant
	I VS V	0.25	0.63	not significant
	Hypotesis
	H˳		Hα
	accepted	rejected	accepted	rejected
		group I = group II	group I ≠ group II
		group I = group III	group I ≠ group III
	group I = group IV			group I ≠ group IV
	group I = group V			group I ≠ group V

## Sheet: 3 - ALT
	Alanine aminotransferase (ALT) concentration significance by Dunnetts test
	Control group (I) VS group II, III, IV, V respectively
	ALT, IU/L	Groups and samples							SS total = ( X-Ẋ)²+…
		I	II	III	IV	V			I	II	III	IV	V
	1	139.07	79	132.23	158.19	76.12			465.696	1481.48	217.268	1656.49	1711.48
	2	139.95	78.98	133	156.98	76.34			504.452	1483.02	240.56	1559.46	1693.32
	3	140.15	79.74	134.14	157.63	76.45			513.476	1425.06	277.222	1611.22	1684.28
	4	140.02	79.97	133.29	158.24	76.1			507.601	1407.75	249.64	1660.56	1713.13
	5	140.11	80.53	133.98	157.56	76.64			511.664	1366.04	271.92	1605.6	1668.72
	6	140.4	79.64	135.56	158.21	76.21			524.868	1432.62	326.525	1658.12	1704.04
	7	140.33	80.83	133.58	157.31	75.82			521.666	1343.96	258.888	1585.63	1736.39
	8	140.12	79.82	133	158.32	76.51			512.117	1419.03	240.56	1667.09	1679.36
	9	139.77	80.11	134.62	157.8	75.52			496.398	1397.26	293.437	1624.9	1761.48
	10	140.08	79.98	133.5	157.76	75.29			510.308	1407	256.32	1621.67	1780.84
	Sum	1400	798.6	1336.9	1578	761	Ẋ	SS total	55247.6
	Average	140	79.86	133.69	157.8	76.1	117.49
	Variance
	Factor levels	5							SS within = (X1-Ẋ1)² + (X2-Ẋ2)²…
	n	50							I	II	III	IV	V
									0.8649	2.1316	2.1316	0.1521	0.0004
	Source of variations	Degree of freedom (df)	Sum of Squares (SS)	Mean Squares (MS)	F-stat	F-Crit			0.0025	0.4761	0.4761	0.6724	0.0576
	Between groups	4	55227	13806.7	30780.1	2.526			0.0225	0.2025	0.2025	0.0289	0.1225
	Within groups (Error)	46	20.6338	0.448561					0.0004	0.16	0.16	0.1936	0
									0.0121	0.0841	0.0841	0.0576	0.2916
	Total	50	55247.6						0.16	3.4969	3.4969	0.1681	0.0121
									0.1089	0.0121	0.0121	0.2401	0.0784
	Hypotesis								0.0144	0.4761	0.4761	0.2704	0.1681
	Control group (I) VS group II			Control group (I) VS group IV					0.0529	0.8649	0.8649	8.07794e-28	0.3364
	H˳: group I = group II			H˳: group I = group IV					0.0064	0.0361	0.0361	0.0016	0.6561
	Hα: group I ≠ group II			Hα: group I ≠ group IV				SS within	20.6338
	Control group (I) VS group III			Control group (I) VS group V
	H˳: group I = group III			H˳: group I = group V
	Hα: group I ≠ group III			Hα: group I ≠ group V
	Absloute Mean Difference
	Control group (I) VS group II				Formula for Dunnets equal value
	Absloute Mean Difference = |Ẋc-Ẋ2| = |140-79,86|= 60,14
	Control group (I) VS group III
	Absloute Mean Difference = |Ẋc-Ẋ3| = |140-133,69|= 6,31			t dunnet = t (a, k-1, N-k)		a = 0.05 significance level
						k = 5, number of groups
	Control group (I) VS group IV			1. Dunnet's t at 5% level for two-tail comparisons between several treatments and α control		N = 50, total observations
	Absloute Mean Difference = |Ẋc-Ẋ4| = |140-157,8|=|-17,8|=17,8					N-K = 50-4= 46, degree of freedom for Error (df)
				By table degrees of freedom excluding control group is - 2,426		MSw= Mean Square Within (MSerror) =			0.448561
	Control group (I) VS group IV					n= 10, observation number for 1 group						0.726635
	Absloute Mean Difference = |Ẋc-Ẋ5| = |140-76,1|= 63,9			2. tDunnet = t (α,k-1,N-k) = t (0.05, 4, 46) = 2,426
				Dunnets Critical Value is = 0,73
	Comparison pair	Absolute difference (AD)	Dunnett Critical Value	Conclusion
	I VS II	60.14	0.73	significant
	I VS III	6.31	0.73	significant
	I VS IV	17.8	0.73	significant
	I VS V	63.9	0.73	significant
	Hypotesis
	H˳		Hα
	accepted	rejected	accepted	rejected
		group I = group II	group I ≠ group II
		group I = group III	group I ≠ group III
		group I = group IV	group I ≠ group IV
		group I = group V	group I ≠ group V

## Sheet: 3 - ALP
	Alkaline phosphatase (ALP) concentration significance by Dunnetts test
	Control group (I) VS group II, III, IV, V respectively
	ALP, U/L	Groups and samples							SS total = ( X-Ẋ)²+…
		I	II	III	IV	V			I	II	III	IV	V
	1	1031.1	910.89	306.3	1444.97	1056.57			6570.4	1532.88	414404	244954	11348.2
	2	1031.58	909.97	306.06	1444.84	1055.56			6648.45	1605.77	414713	244825	11134
	3	1031.11	910.8	305.74	1444.78	1056.12			6572.02	1539.93	415125	244766	11252.5
	4	1031.65	910.15	306.27	1444.83	1056.34			6659.87	1591.37	414442	244815	11299.3
	5	1031.52	910.15	306.32	1443.91	1058.41			6638.66	1591.37	414378	243906	11743.6
	6	1032.42	910.12	306.24	1444.82	1058.32			6786.13	1593.77	414481	244805	11724.1
	7	1031.45	911.11	305.97	1445.88	1057.45			6627.26	1515.7	414829	245855	11536.5
	8	1031.51	910.32	306.09	1445.52	1057.51			6637.04	1577.84	414674	245498	11549.4
	9	1032.42	910.11	306.03	1444.51	1056.82			6786.13	1594.56	414751	244499	11401.5
	10	1031.34	910.38	306.98	1444.94	1057.9			6609.36	1573.07	413529	244924	11633.3
	Sum	10316.1	9104	3062	14449	10571	Ẋ	SS total	6.79105e+06
	Average	1031.61	910.4	306.2	1444.9	1057.1	950.042
	Variance
	Factor levels	5							SS within = (X1-Ẋ1)² + (X2-Ẋ2)²…
	n	50							I	II	III	IV	V
									0.2601	0.01	0.01	0.0049	0.2809
	Source of variations	Degree of freedom (df)	Sum of Squares (SS)	Mean Squares (MS)	F-stat	F-Crit			0.0009	0.0196	0.0196	0.0036	2.3716
	Between groups	4	6.79103e+06	1.69776e+06	5.28145e+06	2.526			0.25	0.2116	0.2116	0.0144	0.9604
	Within groups (Error)	46	14.787	0.321457					0.0016	0.0049	0.0049	0.0049	0.5776
									0.0081	0.0144	0.0144	0.9801	1.7161
	Total	50	6.79105e+06						0.6561	0.0016	0.0016	0.0064	1.4884
									0.0256	0.0529	0.0529	0.9604	0.1225
	Hypotesis								0.01	0.0121	0.0121	0.3844	0.1681
	Control group (I) VS group II			Control group (I) VS group IV					0.6561	0.0289	0.0289	0.1521	0.0784
	H˳: group I = group II			H˳: group I = group IV					0.0729	0.6084	0.6084	0.0016	0.64
	Hα: group I ≠ group II			Hα: group I ≠ group IV				SS within	14.787
	Control group (I) VS group III			Control group (I) VS group V
	H˳: group I = group III			H˳: group I = group V
	Hα: group I ≠ group III			Hα: group I ≠ group V
	Absloute Mean Difference
	Control group (I) VS group II				Formula for Dunnets equal value
	Absloute Mean Difference = |Ẋc-Ẋ2| = |1031,61-910,4|= 121,21
	Control group (I) VS group III
	Absloute Mean Difference = |Ẋc-Ẋ3| = |1031,61-306,2|= 725,41			t dunnet = t (a, k-1, N-k)		a = 0.05 significance level
						k = 5, number of groups
	Control group (I) VS group IV			1. Dunnet's t at 5% level for two-tail comparisons between several treatments and α control		N = 50, total observations
	Absloute Mean Difference = |Ẋc-Ẋ4| = |1031,61-1444,9|= |-413,29|=413,29					N-K = 50-4= 46, degree of freedom for Error (df)
				By table degrees of freedom excluding control group is - 2,426		MSw= Mean Square Within (MSerror) =			0.321456
	Control group (I) VS group IV					n= 10, observation number for 1 group
	Absloute Mean Difference = |Ẋc-Ẋ5| = |1031,61-1057,1|= |-25,49|=25,49			2. tDunnet = t (α,k-1,N-k) = t (0.05, 4, 46) = 2,426
				Dunnets Critical Value is = 0,62
	Comparison pair	Absolute difference (AD)	Dunnett Critical Value	Conclusion
	I VS II	121.21	0.62	significant
	I VS III	725.41	0.62	significant
	I VS IV	413.29	0.62	significant
	I VS V	25.49	0.62	significant
	Hypotesis
	H˳		Hα
	accepted	rejected	accepted	rejected
		group I = group II	group I ≠ group II
		group I = group III	group I ≠ group III
		group I = group IV	group I ≠ group IV
		group I = group V	group I ≠ group V

## Sheet: 4 - PT
	Peptide toxicity (PT) concentration significance by Dunnetts test
	Control group (I) VS group II, III, IV, V respectively
	PT, nm	Groups and samples							SS total = ( X-Ẋ)²+…
		I	II	III	IV	V			I	II	III	IV	V
	1	0.296	0.112	0.112	0.113	0.128			0.0201072	0.00178084	0.00178084	0.00169744	0.00068644
	2	0.295	0.122	0.112	0.115	0.127			0.0198246	0.00103684	0.00178084	0.00153664	0.00073984
	3	0.294	0.124	0.115	0.112	0.127			0.019544	0.00091204	0.00153664	0.00178084	0.00073984
	4	0.294	0.124	0.113	0.115	0.13			0.019544	0.00091204	0.00169744	0.00153664	0.00058564
	5	0.296	0.126	0.112	0.112	0.128			0.0201072	0.00079524	0.00178084	0.00178084	0.00068644
	6	0.295	0.122	0.115	0.116	0.127			0.0198246	0.00103684	0.00153664	0.00145924	0.00073984
	7	0.295	0.123	0.114	0.117	0.126			0.0198246	0.00097344	0.00161604	0.00138384	0.00079524
	8	0.295	0.122	0.112	0.115	0.128			0.0198246	0.00103684	0.00178084	0.00153664	0.00068644
	9	0.295	0.123	0.113	0.112	0.125			0.0198246	0.00097344	0.00169744	0.00178084	0.00085264
	10	0.295	0.122	0.112	0.113	0.124			0.0198246	0.00103684	0.00178084	0.00169744	0.00091204
	Sum	2.95	1.22	1.13	1.14	1.27	Ẋ	SS total	0.249348
	Average	0.295	0.122	0.113	0.114	0.127	0.1542
	Variance
	Factor levels	5							SS within = (X1-Ẋ1)² + (X2-Ẋ2)²…
	n	50							I	II	III	IV	V
									1e-06	1e-06	1e-06	1e-06	1e-06
	Source of variations	Degree of freedom (df)	Sum of Squares (SS)	Mean Squares (MS)	F-stat	F-Crit			0	1e-06	1e-06	1e-06	0
	Between groups	4	0.24926	0.062315	32573.7	2.526			1e-06	4e-06	4e-06	4e-06	0
	Within groups (Error)	46	8.8e-05	1.91304e-06					1e-06	1.92593e-34	1.92593e-34	1e-06	9e-06
									1e-06	1e-06	1e-06	4e-06	1e-06
	Total	50	0.249348						0	4e-06	4e-06	4e-06	0
									0	1e-06	1e-06	9e-06	1e-06
	Hypotesis								0	1e-06	1e-06	1e-06	1e-06
	Control group (I) VS group II			Control group (I) VS group IV					0	1.92593e-34	1.92593e-34	4e-06	4e-06
	H˳: group I = group II			H˳: group I = group IV					0	1e-06	1e-06	1e-06	9e-06
	Hα: group I ≠ group II			Hα: group I ≠ group IV				SS within	8.8e-05
	Control group (I) VS group III			Control group (I) VS group V
	H˳: group I = group III			H˳: group I = group V
	Hα: group I ≠ group III			Hα: group I ≠ group V
	Absloute Mean Difference
	Control group (I) VS group II				Formula for Dunnets equal value
	Absloute Mean Difference = |Ẋc-Ẋ2| = |0,295-0,122|= 0,173
	Control group (I) VS group III
	Absloute Mean Difference = |Ẋc-Ẋ3| = |0,295-0,113|= 0,182			t dunnet = t (a, k-1, N-k)		a = 0.05 significance level
						k = 5, number of groups
	Control group (I) VS group IV			1. Dunnet's t at 5% level for two-tail comparisons between several treatments and α control		N = 50, total observations
	Absloute Mean Difference = |Ẋc-Ẋ4| = |0,295-0,114|= 0,181					N-K = 50-4= 46, degree of freedom for Error (df)
				By table degrees of freedom excluding control group is - 2,426		MSw= Mean Square Within (MSerror) =			0
	Control group (I) VS group IV					n= 10, observation number for 1 group
	Absloute Mean Difference = |Ẋc-Ẋ5| = |0,295-0,127|=0,168			2. tDunnet = t (α,k-1,N-k) = t (0.05, 4, 46) = 2,426
				Dunnets Critical Value is = 0,52
	Comparison pair	Absolute difference (AD)	Dunnett Critical Value	Conclusion
	I VS II	0.173	0	significant
	I VS III	0.182	0	significant
	I VS IV	0.181	0	significant
	I VS V	0.168	0	significant
	Hypotesis
	H˳		Hα
	accepted	rejected	accepted	rejected
		group I = group II	group I ≠ group II
		group I = group III	group I ≠ group III
		group I = group IV	group I ≠ group IV
		group I = group V	group I ≠ group V

[truncated: 1 more sheets: Лист1]
